# Supplementary material for: The Genome of the Margined White Butterfly (Pieris macdunnoughii): Sex Chromosome Insights and the Power of Polishing with PoolSeq Data
Source: Genome Biol Evol. 2021 Mar 19;13(4):evab053. doi: 10.1093/gbe/evab053 (PMC8085124; doi:10.1093/gbe/evab053)
Supplement: evab053_Supplementary_Data [file evab053_supplementary_data.zip]

Archive with 2 entries (2 files):
- Pmac_AssemblySteps.txt
- Pmac_genome_MS_supplTablesFigs.docx
