# Supplementary material for: The Genome of the Margined White Butterfly (Pieris macdunnoughii): Sex Chromosome Insights and the Power of Polishing with PoolSeq Data
Source: Genome Biol Evol. 2021 Mar 19;13(4):evab053. doi: 10.1093/gbe/evab053 (PMC8085124; doi:10.1093/gbe/evab053)
Supplement: evab053_Supplementary_Data [file evab053_supplementary_data.zip › Pmac_AssemblySteps.txt]

####  Pieris macdunnoughii genome assembly  ####
#### SI: Assembly and analysis bash scripts ####


#### Pmac00_MiniION_Assembly_Polishing_merging ####

###############################################################################
#### Flye assembly and Polishing with Racon & Medaka and purging haplotigs ####
###############################################################################

#$ -S /bin/bash


SPECIES=$1
MinIONseq=$2

# Running Flye 2.8 for draft assembly  with meta-mode polish iteration 2
/home/ICE/yokamura/anatools/Flye_2.8/Flye/bin/flye --nano-raw $MinIONseq --out-dir $SPECIES.Flye28 --threads 60 -i 2 --meta


# Running Racon Polishing

mkdir Racon
#Polish1
/home/ICE/yokamura/anaconda3/bin/minimap2 -t 60 -x map-ont ./$SPECIES.Flye28/assembly.fasta $MinIONseq > ./Racon/$SPECIES.FlyeMinION1.paf
~/anatools/racon -m 8 -x -6 -g -8 -w 500 $MinIONseq ./Racon/$SPECIES.FlyeMinION1.paf ./$SPECIES.Flye28/assembly.fasta -t 60 > ./Racon/$SPECIES.Racon1.fasta

#Polish2
/home/ICE/yokamura/anaconda3/bin/minimap2 -t 60 -x map-ont ./Racon/$SPECIES.Racon1.fasta $MinIONseq > ./Racon/$SPECIES.FlyeMinION2.paf
~/anatools/racon -m 8 -x -6 -g -8 -w 500 $MinIONseq ./Racon/$SPECIES.FlyeMinION2.paf ./Racon/$SPECIES.Racon1.fasta -t 60 > ./Racon/$SPECIES.Racon2.fasta

#Polish3
/home/ICE/yokamura/anaconda3/bin/minimap2 -t 60 -x map-ont ./Racon/$SPECIES.Racon2.fasta $MinIONseq > ./Racon/$SPECIES.FlyeMinION3.paf
~/anatools/racon -m 8 -x -6 -g -8 -w 500 $MinIONseq ./Racon/$SPECIES.FlyeMinION3.paf ./Racon/$SPECIES.Racon2.fasta -t 60 > ./Racon/$SPECIES.Racon3.fasta

#Polish4
/home/ICE/yokamura/anaconda3/bin/minimap2 -t 60 -x map-ont ./Racon/$SPECIES.Racon3.fasta $MinIONseq > ./Racon/$SPECIES.FlyeMinION4.paf
~/anatools/racon -m 8 -x -6 -g -8 -w 500 $MinIONseq ./Racon/$SPECIES.FlyeMinION4.paf ./Racon/$SPECIES.Racon3.fasta -t 60 > ./Racon/$SPECIES.Racon4.fasta


# Running Medaka Polishing on 4 times Racon Polished assembly with HAC basecalled data

# align reads to assembly and run Medaka consensus

mkdir medaka_consensus
/opt/software/misc/anaconda/bin/mini_align -i $MinIONseq -r ./Racon/$SPECIES.Racon4.fasta -P -m -p ./medaka_consensus/calls_to_draft -t 60

/opt/software/misc/anaconda/bin/medaka consensus ./medaka_consensus/calls_to_draft.bam ./medaka_consensus/contigs.hdf --model r941_min_high_g344 --threads 8 --batch 200

/opt/software/misc/anaconda/bin/medaka stitch ./medaka_consensus/contigs.hdf ./Racon/$SPECIES.Racon4.fasta ./medaka_consensus/consensus.fasta


#  PURGEHAPLOTGIS

mkdir PURGE

# Deleting problematic symbols from medaka polished geneome file
# modify the read names
cat ./medaka_consensus/consensus.fasta | perl -pe 's/\.//g; s/://g' > ./PURGE/${SPECIES}_Rac4Med.fasta

# aligning the reads to the genome
/home/ICE/yokamura/anaconda3/bin/minimap2 -t 60 -ax map-ont ./PURGE/${SPECIES}_Rac4Med.fasta $MinIONseq --secondary=no  | /home/ICE/yokamura/anaconda3/bin/samtools sort -m 1G -o ./PURGE/aligned.bam -T tmp.ali

/home/ICE/yokamura/anaconda3/bin/purge_haplotigs readhist  -b ./PURGE/aligned.bam -g ./PURGE/${SPECIES}_Rac4Med.fasta -t 14

# check the histogram and set -l -m and -h

/home/ICE/yokamura/anaconda3/bin/purge_haplotigs  contigcov -i aligned.bam.gencov -l 15  -m 55 -h 115

/home/ICE/yokamura/anaconda3/bin/purge_haplotigs  purge -g ./PURGE/${SPECIES}_Rac4Med.fasta -c coverage_stats.csv

# used curated.fasta as a final draft genome


#######################
#### Running NECAT ####
#######################

# PmacD_config.txt
###########################################################
	PROJECT=PmacD
	ONT_READ_LIST=read_list.txt
	GENOME_SIZE=250000000
	THREADS=60
	MIN_READ_LENGTH=3000
	PREP_OUTPUT_COVERAGE=40
	OVLP_FAST_OPTIONS=-n 500 -z 20 -b 2000 -e 0.5 -j 0 -u 1 -a 1000
	OVLP_SENSITIVE_OPTIONS=-n 500 -z 10 -e 0.5 -j 0 -u 1 -a 1000
	CNS_FAST_OPTIONS=-a 2000 -x 4 -y 12 -l 1000 -e 0.5 -p 0.8 -u 0
	CNS_SENSITIVE_OPTIONS=-a 2000 -x 4 -y 12 -l 1000 -e 0.5 -p 0.8 -u 0
	TRIM_OVLP_OPTIONS=-n 100 -z 10 -b 2000 -e 0.5 -j 1 -u 1 -a 400
	ASM_OVLP_OPTIONS=-n 100 -z 10 -b 2000 -e 0.5 -j 1 -u 0 -a 400
	NUM_ITER=2
	CNS_OUTPUT_COVERAGE=30
	CLEANUP=1
	USE_GRID=false
	GRID_NODE=0
	GRID_OPTIONS=
	SMALL_MEMORY=0
	FSA_OL_FILTER_OPTIONS=
	FSA_ASSEMBLE_OPTIONS=
	FSA_CTG_BRIDGE_OPTIONS=
	POLISH_CONTIGS=true
###########################################################


# read_list.txt
##########################################################
/home/ICE/yokamura/PmacD/Pieris-MacD-GenX1HAC.fastq.gz

##########################################################

~/anatools/NECAT/Linux-amd64/bin/necat.pl correct PmacD_config.txt
~/anatools/NECAT/Linux-amd64/bin/necat.pl assemble PmacD_config.txt
~/anatools/NECAT/Linux-amd64/bin/necat.pl bridge PmacD_config.txt

#  used bridged_contigs.fasta for Racon and Medaka Polishing pipeline as above for Flye


############################
#### Running quickmerge ####
############################


# modifying fasta file into proper format for quickmerge
 cat  ~/PmacD/NECAT/PURGE/curated.fasta | perl -pe 's/ .*/\r/g'| seqkit seq -w 0 > PmacDNECAT.fasta
 cat  ~/PmacD/HAC/PURGE/curated.fasta | perl -pe 's/ .*/\r/g'| seqkit seq -w 0 > PmacDFlye.fasta


#Running quickmerge
export PATH=/home/ICE/yokamura/anatools/quickmerge:/home/ICE/yokamura/anatools/quickmerge/MUMmer3.23:$PATH
~/PmacD/HAC/Quick/confirmation$ ~/anatools/quickmerge/merge_wrapper.py PmacDNECAT.fasta PmacDFlye.fasta -l 197436


#### Pmac01_PrelimGenomeAsessment.sh ####

########################################
#### Genome versions from Vogel lab ####
########################################
cd $PM_REF
/mnt/griffin/racste/Software/seqkit stats *fasta -a
# file                                format  type  num_seqs      sum_len  min_len      avg_len     max_len       Q1         Q2         Q3  sum_gap        N50  Q20(%)  Q30(%)
# PmacD_Flye.fasta                    FASTA   DNA     10,567  431,942,183       15     40,876.5   8,259,670    2,579      6,532     41,446        0    143,108       0       0
# PmacD_Flye_Polished_Purged.fasta    FASTA   DNA     3,147  320,914,943       46    101,974.9   8,281,812    7,791     60,490    128,479        0    198,669       0       0
# PmacD_flyeRac4Med.fasta             FASTA   DNA     11,791  421,858,107       66       35,778   8,295,014    1,170      4,061     30,635        0    149,789       0       0
# PmacD_flyeRac4MedPur.fasta          FASTA   DNA      3,415  324,675,409       67     95,073.3   8,295,014    6,073     54,018    122,453        0    197,436       0       0
# PmacD_necatRac4Med.fasta            FASTA   DNA      1,109  477,314,139       82    430,400.5   6,456,938    1,359     59,554    515,543        0  1,491,164       0       0
# PmacD_necatRac4MedPur.fasta         FASTA   DNA        293  346,761,953      125  1,183,487.9   6,456,938  176,422  1,009,322  1,878,252        0  2,086,740       0       0
# PmacD_qmRac4MedPur.fasta            FASTA   DNA        238  348,220,470      125  1,463,111.2  14,659,823  274,922  1,147,999  2,200,014        0  2,535,264       0       0

####################################
#### BUSCO of original versions ####
####################################
# define configs
export BUSCO_CONFIG_FILE=/data/programs/busco-4.1.2/config/config.ini

# Run multiple
library=lepidoptera_odb10
for i in `ls -1 *.fasta | sed 's/.fasta//'`
do
genome=$i.fasta;
outfile=${i}_v_lepidoptera_odb10;
python3 /data/programs/busco-4.1.2/bin/busco -i $genome -l $library -m genome -o $outfile -c 30;
done

# Make plots
# Move/copy all the short summaries into a single directory
# move into that directory, or run the script referencing that directory
python3 /data/programs/busco-4.1.2/scripts/generate_plot.py -wd .


#### Pmac02_Haplomerger2.sh ####
#####################################
#### Set up Haplomerger 2 folder ####
#####################################

# HaploMerger2 installed locally
cd /mnt/griffin/racste/Software/HaploMerger2_20180603

# settings.
# A - remove major misjoins from the diploid assembly
# B - create the haploid assemblies, scaffold using assembly data
# C - further scaffold the haploid assemblies using MP data
# D - remove tandem errors from the haploid assembliy (use with caution)
# E - gap fill

# gather a folder of template run files where I have increased the number of cores up to 32
cp -R /data/programs/scripts/HaploMerger2_20180603/project_template_32/ . # make sure it isn't nested

# make a new folder for the genome merging you want to do, here I use "new_genome", but you can use anything
mkdir HAC_qmerge #aka new_genome in examples
export HM_DIR=/mnt/griffin/racste/Software/HaploMerger2_20180603/HAC_qmerge/
cd $HM_DIR

###############################################
#### Clean and maks the quickmerged genome ####
###############################################
###########
# Cleaning
mkdir -p $HM_DIR/cleaning
cd $HM_DIR/cleaning
in=$PM_REF/PmacD_qmRac4MedPur.fasta
out=PmacD_qmRac4MedPur.cleaned.fa
cat $in | /mnt/griffin/racste/Software/HaploMerger2_20180603/bin/faDnaPolishing.pl --legalizing --maskShortPortion=1 --noLeadingN --removeShortSeq=1 > $out
cd ..

###########
# mask the genome using RED
mkdir -p $HM_DIR/masking
cd $HM_DIR/masking/
ingenome=$HM_DIR/cleaning/PmacD_qmRac4MedPur.cleaned.fa
outgenome=.
/data/programs/RED/redUnix64/Red -gnm $ingenome -msk $outgenome -rpt $outgenome -tbl red_results.txt
# output : PmacD_qmRac4MedPur.cleaned.msk

#############################################
#### Remove duplicates with Haplomerger2 ####
#############################################
# haplomerger2 run
# you should be, within this example in /software/HaploMerger2_20180603/new_genome
# where you have the older folders of cleaning and maksing
cd $HM_DIR/

# now copy necessary scripts for running scripts A, B and D
cp ../project_template_32/hm.batchB* ./ ; cp ../project_template_32/hm.batchA* ./ ; cp ../project_template_32/hm.batchD* ./
# copy necessary scripts for other parts of program
cp ../project_template/all_lastz.ctl ./ ; cp ../project_template/scoreMatrix.q ./
# copy a control script for running batches ABD
cp /data/programs/HaploMerger2_20180603/run_ABD.batch ./


# copy your cleaned and masked genome here and rename it to genome.fa.
# this is because the internal haplomerger2 scripts are written to only use
# a file name "genome.fa", and I have not changed this
cat $HM_DIR/masking/PmacD_qmRac4MedPur.cleaned.msk > genome.fa

# run haplomerger2 on the zipped, masked, cleaned genome
gzip genome.fa
sh ./run_ABD.batch >run_all_ed.log 2>&1


# haplomerger output files:
# (there will be many)

# genome_A.fa.gz ## the diploid assembly with misjoins removed
# genome_A_ref.fa.gz ## the reference haploid assembly
# genome_A_alt.fa.gz ## the alternative haploid assembly
# genome_A_ref_D.fa.gz ## the reference haploid assembly with tandems removed (use only with caution)

# you can expand these files to a more appropriate naming, which for my example would be:
zcat genome_A.fa.gz > PmacD_qmRac4MedPur.cleaned.masked.misjoins_rm.fa
zcat genome_A_ref.fa.gz > PmacD_qmRac4MedPur.cleaned.masked.haploidA.fa
zcat genome_A_ref_D.fa.gz > PmacD_qmRac4MedPur.cleaned.masked.haploidA.tndrm.fa
# original
zcat genome.fa.gz > PmacD_qmRac4MedPur.cleaned.masked.fa

mkdir final_genomes
mv PmacD_qmRac4MedPur*fa final_genomes/

cd $HM_DIR/final_genomes

# check quality
/mnt/griffin/racste/Software/seqkit stats PmacD*fa -a
# file                                                 format  type  num_seqs      sum_len  min_len      avg_len     max_len       Q1         Q2         Q3  sum_gap        N50  Q20(%)  Q30(%)
# PmacD_qmRac4MedPur.cleaned.masked.fa                 FASTA   DNA        238  348,220,470      125  1,463,111.2  14,659,823  274,922  1,147,999  2,200,014        0  2,535,264       0       0
# PmacD_qmRac4MedPur.cleaned.masked.haploidA.fa        FASTA   DNA        106  319,093,312      644  3,010,314.3  14,890,372  557,969  2,096,183  4,606,427        0  5,239,500       0       0
# PmacD_qmRac4MedPur.cleaned.masked.haploidA.tndrm.fa  FASTA   DNA        106  318,207,461      644  3,001,957.2  14,856,236  545,962  2,096,183  4,593,171        0  5,178,737       0       0
# PmacD_qmRac4MedPur.cleaned.masked.misjoins_rm.fa     FASTA   DNA        246  348,220,002      314  1,415,528.5  14,659,823  261,958  1,128,227  2,050,900        0  2,421,914       0       0

# Run BUSCO
export BUSCO_CONFIG_FILE=/data/programs/busco-4.1.2/config/config.ini
library=lepidoptera_odb10
for i in `ls -1 *fa | sed 's/.fa//'`
do
genome=$i.fa;
outfile=${i}_v_lepidoptera_odb10;
python3 /data/programs/busco-4.1.2/bin/busco -i $genome -l $library -m genome -o $outfile -c 30;
done


mkdir BUSCO_summaries
# Move short summaries into BUSCO_summaries
python3 /data/programs/busco-4.1.2/scripts/generate_plot.py -wd .


#### Pmac03_CleanMapIlluminaReads.sh ####

# Pieris macdunnoughii reads for polishing
cd $PM_DATA/raw

## For genome MS
# Individual illumina WGS (thorax)
ln -s $PM_READS/Pieris_macdounghii.USA.14.Colorado.Pmac000.Thorax.1_1.fq.gz Pmac000.1_1.fq.gz
ln -s $PM_READS/Pieris_macdounghii.USA.14.Colorado.Pmac000.Thorax.1_2.fq.gz Pmac000.1_2.fq.gz

# Pool-Seq CO females (103)
ln -s $PM_READS/P4308/P4308_103/02-FASTQ/160426_ST-E00201_0085_BHLTVFCCXX/P4308_103_S2_L001_R1_001.fastq.gz Pmac_Mums_1.fq.gz
ln -s $PM_READS/P4308/P4308_103/02-FASTQ/160426_ST-E00201_0085_BHLTVFCCXX/P4308_103_S2_L001_R2_001.fastq.gz Pmac_Mums_2.fq.gz


##################
#### Cleaning ####
##################
# Use in-house cleaning script
# supposed location: /data/programs/scripts/getlog_dna_gzfastq_q20.py

# in your data file folder with the gz compressed fastq files
ls *gz > fq.gz_raw

# NOTE that this should be a list of paired read 1 and read 2 fastq files
# these shoudl always be the same data, read1 then read2, in the list.
# so the list shoudl always be divisible by 2, etc.

# run the cleaning script on this subset of files where their paths are indicated
python /mnt/griffin/racste/getlog_dna_gzfastq_q20_v25_8_20.py fq.gz_raw

# The cleaning script produces a log file (log.txt) which needs to be parsed into a .csv
# line 1:  pulls all lines containing the target strings | cuts at ',' and retains parts 1 and 3 |
grep -E '.gz and|clone reads|Input:|Result:' log.txt | cut -f1,3 -d ',' | tr -d '\r\n'| tr -s " " |\
awk '{gsub("\t","",$0); print;}' | sed 's/Pmac/\nPmac/g' |\
sed -e 's/ and/,/g' -e 's/ pairs of reads input. /,/g' -e 's/ pairs of reads output. /,/g' -e 's/ pairs of reads /,/g' -e 's/ clone reads.Input: /,/g' -e 's/Input: /,/g' -e 's/ reads /,/g' -e 's/ bases.Result: /,/g' -e 's/ bases /,/g' -e 's/) /,/g' -e 's/ reads /,/g' -e 's/) bases //g' -e 's/(//g' -e 's/)//g' |\
sed '1 i file,clonefilter_in_pairs,clonefilter_out_pairs,clonefilter_percent_remaining,adapter_in_reads,adapter_in_bases,adapter_out_reads,adapter_out_reads_pct,adapter_out_bases,adapter_out_bases_pct,qualtrim_in_reads,qualtrim_in_bases,qualtrim_out_reads,qualtrim_out_reads_pct,qualtrim_out_bases,qualtrim_out_bases_pct' > filt_qtrim_log_rescue.csv


# check read quality
for i in `ls -1 *.fq.ctq20.fq | sed 's/.fq.ctq20.fq//'`;
do echo "perl $TOOLS/FastQC/fastqc -o $PM_DATA/clean -t 10 $i.fq.ctq20.fq" >> $PM_DATA/clean/fastqc_jobs.txt; done
head -1 $PM_DATA/clean/fastqc_jobs.txt
parallel -j10 < fastqc_jobs.txt

pigz *fq


############################################
#### create cleaned reads of equal size ####
############################################

zcat Pmac000.1_1.fq.ctq20.fq.gz | /mnt/griffin/racste/Software/seqkit sample -n 80000000 -o sample_Pmac000.1_1.fq.ctq20.fq.gz
zcat Pmac000.1_2.fq.ctq20.fq.gz | /mnt/griffin/racste/Software/seqkit sample -n 80000000 -o sample_Pmac000.1_2.fq.ctq20.fq.gz
zcat Pmac_Mums_1.fq.ctq20.fq.gz | /mnt/griffin/racste/Software/seqkit sample -n 80000000 -o sample_Pmac_Mums_1.fq.ctq20.fq.gz
zcat Pmac_Mums_2.fq.ctq20.fq.gz | /mnt/griffin/racste/Software/seqkit sample -n 80000000 -o sample_Pmac_Mums_2.fq.ctq20.fq.gz


###############################################
#### Map short reads to Haplomerged genome ####
###############################################
### NextGen mapping software: make single .bam file
## Example usage (where input reads files have been cleaned and quality assessed)
# ngm -r genome.fasta -1 reads1_clean.fq  -2 reads2_clean.fq  -t 30 -i 0.90 -b -o output.bam

# move to the trimmed data directory to
cd $PM_DATA/clean
mkdir genome_MS
mv Pmac000*fq genome_MS
cp Pmac_Mums_*fq genome_MS


cd $PM_ALIGN/NGM_genome/
/mnt/griffin/kaltun/software/NextGenMap-0.5.5/bin/ngm-0.5.5/ngm -r /mnt/griffin/racste/P_macdunnoughii/Pmac_genome_versions/PmacD_Rac4MedPurge.fasta -1 /mnt/griffin/racste/P_macdunnoughii/Pmac_data/clean/genome_MS/Pmac000.1_1.fq.ctq20.fq.gz -2 /mnt/griffin/racste/P_macdunnoughii/Pmac_data/clean/genome_MS/Pmac000.1_2.fq.ctq20.fq.gz -t 30 -i 0.9 -b -o Pmac000.1_NGM_Rac4MedPurge.bam
/mnt/griffin/kaltun/software/NextGenMap-0.5.5/bin/ngm-0.5.5/ngm -r /mnt/griffin/racste/P_macdunnoughii/Pmac_genome_versions/PmacD_Rac4MedPurge.fasta -1 /mnt/griffin/racste/P_macdunnoughii/Pmac_data/clean/genome_MS/sample_Pmac000.1_1.fq.ctq20.fq.gz -2 /mnt/griffin/racste/P_macdunnoughii/Pmac_data/clean/genome_MS/sample_Pmac000.1_2.fq.ctq20.fq.gz -t 30 -i 0.9 -b -o sample_Pmac000.1_NGM_Rac4MedPurge.bam
/mnt/griffin/kaltun/software/NextGenMap-0.5.5/bin/ngm-0.5.5/ngm -r /mnt/griffin/racste/P_macdunnoughii/Pmac_genome_versions/PmacD_Rac4MedPurge.fasta -1 /mnt/griffin/racste/P_macdunnoughii/Pmac_data/clean/genome_MS/Pmac_Mums_1.fq.ctq20.fq.gz -2 /mnt/griffin/racste/P_macdunnoughii/Pmac_data/clean/genome_MS/Pmac_Mums_2.fq.ctq20.fq.gz -t 30 -i 0.9 -b -o Pmac_Mums_NGM_Rac4MedPurge.bam

cd $PM_ALIGN/NGM_genome
ls *.bam | parallel -j2 "samtools view -b {.}.bam > {.}.view.bam"
ls *.view.bam | parallel -j2 "samtools sort -o {.}.sort.bam -T {.}_temp {.}.bam"
ls *.sort.bam | parallel -j2 "samtools index {.}.bam"

rm *view.bam


#################################
#### Check mapping and coverage ####
#################################
samtools flagstat Pmac000.1_NGM_Rac4MedPurge.bam
samtools flagstat sample_Pmac000.1_NGM_Rac4MedPurge.bam
samtools flagstat Pmac_Mums_NGM_Rac4MedPurge.bam

/mnt/griffin/kaltun/software/goleft_linux64 covstats *.bam


#### Pmac04_PilonPolish.sh ####

#############################################################
#### Polish haplomerged genome with illumina short reads ####
#############################################################

### Prepare Pilon polishing script
nano Pilon_polish_HAC_qm_RMP_hapmerg_hapA.sh
# paste:
#!/bin/bash
#to run run command followed by bamfile you want to polish with, i.e ./01_polish_aln.sh bamfile.bam
reference=/mnt/griffin/racste/P_macdunnoughii/Pmac_genome_versions/PmacD_qmRac4MedPur.cleaned.masked.haploidA.fasta
java -ea -Xmx200g -jar /mnt/griffin/racste/Software/pilon-1.23.jar  --genome $reference --frags $1 --threads 30 --outdir ${1%.bam}.PILON --tracks --vcf --changes --diploid --output ${1%.bam}.pilon.polish

#### Polish
# move into alignment directory with indexed bamfiles
ls *sort.bam | parallel -j4 --dry-run "bash /mnt/griffin/racste/Scripts/Pilon_polish_HAC_qm_RMP_hapmerg_hapA.sh {.}.bam"

#### check stats
/mnt/griffin/racste/Software/seqkit stats *fasta -a
# file                                                                                    format  type  num_seqs      sum_len  min_len      avg_len     max_len       Q1         Q2         Q3  sum_gap        N50  Q20(%)  Q30(%)
# Pmac000.1_NGM_qmRac4MedPur.cleaned.masked.haploidA.view.sort.pilon.polish.fasta         FASTA   DNA        106  316,067,271      644  2,981,766.7  14,783,675  551,127  2,080,525  4,575,637        0  5,174,956       0       0
# Pmac_Mums_NGM_qmRac4MedPur.cleaned.masked.haploidA.view.sort.pilon.polish.fasta         FASTA   DNA        106  316,549,294      644  2,986,314.1  14,824,368  554,582  2,074,755  4,567,088        0  5,202,377       0       0
# sample_Pmac000.1_NGM_qmRac4MedPur.cleaned.masked.haploidA.view.sort.pilon.polish.fasta  FASTA   DNA        106  315,993,601      644  2,981,071.7  14,778,052  550,545  2,079,798  4,579,095        0  5,170,597       0       0

# run BUSCO analysis
export BUSCO_CONFIG_FILE=/data/programs/busco-4.1.2/config/config.ini
# Run multiple
library=lepidoptera_odb10
for i in `ls -1 *fasta | sed 's/.fasta//'`
do
genome=$i.fasta;
outfile=${i}_v_lepidoptera_odb10;
python3 /data/programs/busco-4.1.2/bin/busco -i $genome -l $library -m genome -o $outfile -c 30;
done

mkdir BUSCO_summaries
cd BUSCO_summaries
# move short summaries into BUSCO_summaries
python3 /data/programs/busco-4.1.2/scripts/generate_plot.py -wd .


#### Pmac05_Annotation.sh ####
#####################
#### Environment ####
#####################

# Set environment

######################
#### Softmasking ####
######################

###########################
#### Softmask with RED ####
###########################

#  python /mnt/griffin/chrwhe/software/redmask/redmask.py

cd $PM_ANNOT/masking

# install needed package
# pip install natsort
# define a path for the Red software
export PATH=/data/programs/RED/redUnix64/:$PATH

ln -s /mnt/griffin/racste/P_macdunnoughii/Pmac_alignments/NGM_genome/PmacD_qmRac4MedPur.cleaned.masked/Pmac000.1_NGM_qmRac4MedPur.cleaned.masked.haploidA.view.sort.PILON/Pmac000.1_NGM_qmRac4MedPur.cleaned.masked.haploidA.view.sort.pilon.polish.fasta Pmac000.1_polished.fasta
python /mnt/griffin/chrwhe/software/redmask/redmask.py -i Pmac000.1_polished.fasta -o Pmac000.1_polished > Pmac000.1_polished.results.log

ln -s /mnt/griffin/racste/P_macdunnoughii/Pmac_alignments/NGM_genome/PmacD_qmRac4MedPur.cleaned.masked/PmacMums_NGM_qmRac4MedPur.cleaned.masked.haploidA.view.sort.PILON/Pmac000.1_NGM_qmRac4MedPur.cleaned.masked.haploidA.view.sort.pilon.polish.fasta Pmac000.1_polished.fasta
python /mnt/griffin/chrwhe/software/redmask/redmask.py -i Pmac000.1_polished.fasta -o Pmac000.1_polished > Pmac000.1_polished.results.log

ln -s /mnt/griffin/racste/P_macdunnoughii/Pmac_genome_versions/PmacD_qmRac4MedPur.cleaned.masked.haploidA.fasta Pmac000.1_unpolished.fasta
python /mnt/griffin/chrwhe/software/redmask/redmask.py -i Pmac000.1_unpolished.fasta -o Pmac000.1_unpolished > Pmac000.1_unpolished.results.log

ln -s /mnt/griffin/Pierinae_genomes/Pieris_napi_genome_v1.1/Pieris_napi_fullAsm.fasta
python /mnt/griffin/chrwhe/software/redmask/redmask.py -i Pieris_napi_fullAsm.fasta -o Pieris_napi_fullAsm > Pieris_napi_fullAsm.log
# num scaffolds: 2,969
# assembly size: 349,759,982 bp
# masked repeats: 93,152,465 bp (26.63%)

################################################
#### Braker2 annotation: Pmac000.1 Polished ####
################################################

cd $PM_ANNOT
mkdir braker2_polished
# Use a relevant portion of OrthoDB protein database as the source of reference protein sequences.
wget https://v100.orthodb.org/download/odb10_arthropoda_fasta.tar.gz
tar xvf odb10_arthropoda_fasta.tar.gz
cat arthropoda/Rawdata/* > odb10_arthropoda_proteins.fa

# bring in a softmasked genome that is ready for annotation, via a soft link
ln -s $PM_REF/faDnaPolishing/masking/Pmac000.1_polished.cleaned.softmasked.fa
###########
# define your genome and protein sets.
genome=Pmac000.1_polished.cleaned.softmasked.fa
proteins=odb10_arthropoda_proteins.fa

###########
# now set up the other dependencies.

# install a local "key" for running the gmes Gene Mark software in your local home folder
# get the key
cp /data/programs/scripts/gm_key_64 gm_key
# put it in your home folder using this script
cp gm_key ~/.gm_key

###########
# you should be able to copy and paste that below, from 'your_working_dir=$(pwd)' down to 'braker.pl ...'
# and run braker
###########

# first this makes an augustus config file in your local folder that augustus needs to be able to write to
your_working_dir=$(pwd)
cp -r /data/programs/Augustus_v3.3.3/config/ $your_working_dir/augustus_config
export AUGUSTUS_CONFIG_PATH=$your_working_dir/augustus_config


# now set paths to the other tools
export PATH=/mnt/griffin/chrwhe/software/BRAKER2_v2.1.5/scripts/:$PATH
export AUGUSTUS_BIN_PATH=/data/programs/Augustus_v3.3.3/bin
export AUGUSTUS_SCRIPTS_PATH=/data/programs/Augustus_v3.3.3/scripts
export DIAMOND_PATH=/data/programs/diamond_v0.9.24/
export GENEMARK_PATH=/data/programs/gmes_linux_64.4.61_lic/
export BAMTOOLS_PATH=/data/programs/bamtools-2.5.1/bin/
export PROTHINT_PATH=/data/programs/ProtHint/bin/
export ALIGNMENT_TOOL_PATH=/data/programs/gth-1.7.0-Linux_x86_64-64bit/bin
export SAMTOOLS_PATH=/data/programs/samtools-1.10/
export MAKEHUB_PATH=/data/programs/MakeHub/

braker.pl --genome=$genome --prot_seq=$proteins --softmasking --cores=30
# options
# FREQUENTLY USED OPTIONS
#
# --species=sname                     Species name. Existing species will not be
#                                     overwritten. Uses Sp_1 etc., if no species
#                                     is assigned
# DEVELOPMENT OPTIONS (PROBABLY STILL DYSFUNCTIONAL)
#
# --splice_sites=patterns             list of splice site patterns for UTR
#                                     prediction; default: GTAG, extend like this:
#                                     --splice_sites=GTAG,ATAC,...
#                                     this option only affects UTR training
#                                     example generation, not gene prediction
#                                     by AUGUSTUS

### examine breaker output
head braker.gtf
# Sc0000002_pilon AUGUSTUS        stop_codon      4293427 4293429 .       -       0       transcript_id "file_1_file_1_g11437.t1"; gene_id "file_1_file_1_g11437";
# Sc0000002_pilon AUGUSTUS        CDS     4293427 4293565 1       -       1       transcript_id "file_1_file_1_g11437.t1"; gene_id "file_1_file_1_g11437";
# Sc0000002_pilon AUGUSTUS        exon    4293427 4293565 .       -       .       transcript_id "file_1_file_1_g11437.t1"; gene_id "file_1_file_1_g11437";
# Sc0000002_pilon AUGUSTUS        intron  4293566 4293783 1       -       .       transcript_id "file_1_file_1_g11437.t1"; gene_id "file_1_file_1_g11437";
# Sc0000002_pilon AUGUSTUS        CDS     4293784 4294008 1       -       1       transcript_id "file_1_file_1_g11437.t1"; gene_id "file_1_file_1_g11437";
# Sc0000002_pilon AUGUSTUS        exon    4293784 4294008 .       -       .       transcript_id "file_1_file_1_g11437.t1"; gene_id "file_1_file_1_g11437";
# Sc0000002_pilon AUGUSTUS        intron  4294009 4295006 1       -       .       transcript_id "file_1_file_1_g11437.t1"; gene_id "file_1_file_1_g11437";
# Sc0000002_pilon AUGUSTUS        CDS     4295007 4295128 1       -       0       transcript_id "file_1_file_1_g11437.t1"; gene_id "file_1_file_1_g11437";
# Sc0000002_pilon AUGUSTUS        exon    4295007 4295128 .       -       .       transcript_id "file_1_file_1_g11437.t1"; gene_id "file_1_file_1_g11437";
# Sc0000002_pilon AUGUSTUS        intron  4295129 4296293 1       -       .       transcript_id "file_1_file_1_g11437.t1"; gene_id "file_1_file_1_g11437";

# fasta from gff
gff_file=braker/braker.gtf
reference=Pmac000.1_polished.cleaned.softmasked.fa
cds_outfile=braker_test.CDS.fa
prot_outfile=braker_test.prot.fa
/data/programs/cufflinks-2.2.1.Linux_x86_64/gffread "$gff_file" -g "$reference" -x "$cds_outfile" -y "$prot_outfile"

# have a look and validate the gtf, do they have nice start, stop and no internal stops?
more braker_test.prot.fa

# get count of genes
grep -c '>' braker_test.prot.fa
# 18406

# for only one isoform per gene
grep '>' braker_test.prot.fa | grep '.t1' | wc -l
# 16306
mv braker_test.CDS.fa Pmac000.1_polished_braker_test.CDS.fa
mv braker_test.prot.fa Pmac000.1_polished_braker_test.prot.fa
mv braker/braker.gtf Pmac000.1_polished_braker.gtf


###########################################################################
#### Annotation using PmacD_qmRac4MedPur.cleaned.masked.haploidA.fasta ####
#### aka Pmac000.1_unpolished.cleaned.fasta ###############################
###########################################################################
# check for softmasked genome
# use RED to softmask genome, see Pmac_softmask_hardmask.sh

#### Braker2 annotation ####
mkdir $PM_ANNOT/braker2_unpolished
cd $PM_ANNOT/braker2_unpolished

wget https://v100.orthodb.org/download/odb10_arthropoda_fasta.tar.gz
tar xvf odb10_arthropoda_fasta.tar.gz
cat arthropoda/Rawdata/* > odb10_arthropoda_proteins.fa

# bring in a softmasked genome that is ready for annotation, via a soft link
ln -s $PM_REF/faDnaPolishing/masking/Pmac000.1_unpolished.cleaned.softmasked.fa
###########
# define your genome and protein sets.
genome=Pmac000.1_unpolished.cleaned.softmasked.fa
proteins=odb10_arthropoda_proteins.fa

###########
# now set up the other dependencies.

# install a local "key" for running the gmes Gene Mark software in your local home folder
# get the key
cp /data/programs/scripts/gm_key_64 gm_key
# put it in your home folder using this script
cp gm_key ~/.gm_key

###########
# you should be able to copy and paste that below, from 'your_working_dir=$(pwd)' down to 'braker.pl ...'
# and run braker
###########

# first this makes an augustus config file in your local folder that augustus needs to be able to write to
your_working_dir=$(pwd)
cp -r /data/programs/Augustus_v3.3.3/config/ $your_working_dir/augustus_config
export AUGUSTUS_CONFIG_PATH=$your_working_dir/augustus_config


# now set paths to the other tools
export PATH=/mnt/griffin/chrwhe/software/BRAKER2_v2.1.5/scripts/:$PATH
export AUGUSTUS_BIN_PATH=/data/programs/Augustus_v3.3.3/bin
export AUGUSTUS_SCRIPTS_PATH=/data/programs/Augustus_v3.3.3/scripts
export DIAMOND_PATH=/data/programs/diamond_v0.9.24/
export GENEMARK_PATH=/data/programs/gmes_linux_64.4.61_lic/
export BAMTOOLS_PATH=/data/programs/bamtools-2.5.1/bin/
export PROTHINT_PATH=/data/programs/ProtHint/bin/
export ALIGNMENT_TOOL_PATH=/data/programs/gth-1.7.0-Linux_x86_64-64bit/bin
export SAMTOOLS_PATH=/data/programs/samtools-1.10/
export MAKEHUB_PATH=/data/programs/MakeHub/

braker.pl --genome=$genome --prot_seq=$proteins --softmasking --cores=30

### examine breaker output
head braker.gtf

# fasta from gff
gff_file=braker/braker.gtf
reference=$PM_REF/faDnaPolishing/masking/Pmac000.1_unpolished.cleaned.softmasked.fa
cds_outfile=braker_test.CDS.fa
prot_outfile=braker_test.prot.fa
/data/programs/cufflinks-2.2.1.Linux_x86_64/gffread "$gff_file" -g "$reference" -x "$cds_outfile" -y "$prot_outfile"

# have a look and validate the gtf, do they have nice start, stop and no internal stops?
more braker_test.prot.fa

# get count of genes
grep -c '>' braker_test.prot.fa
# 19686

# for only one isoform per gene
grep '>' braker_test.prot.fa | grep '.t1' | wc -l
# 17407

mv braker_test.CDS.fa Pmac000.1_unpolished_braker_test.CDS.fa
mv braker_test.prot.fa Pmac000.1_unpolished_braker_test.prot.fa
mv braker/braker.gtf Pmac000.1_unpolished_braker.gtf


##########################################################################################################
#### Annotation using Pmac_Mums_NGM_qmRac4MedPur.cleaned.masked.haploidA.view.sort.pilon.polish.fasta ####
#### aka PmacMums_polished.cleaned.fasta #################################################################
##########################################################################################################

#### Braker2 annotation ####
mkdir $PM_ANNOT/braker2_mumsPol
cd $PM_ANNOT/braker2_mumsPol

wget https://v100.orthodb.org/download/odb10_arthropoda_fasta.tar.gz
tar xvf odb10_arthropoda_fasta.tar.gz
cat arthropoda/Rawdata/* > odb10_arthropoda_proteins.fa

# bring in a softmasked genome that is ready for annotation, via a soft link
ln -s $PM_REF/faDnaPolishing/masking/PmacMums_polished.cleaned.softmasked.fa
###########
# define your genome and protein sets.
genome=PmacMums_polished.cleaned.softmasked.fa
proteins=odb10_arthropoda_proteins.fa

###########
# now set up the other dependencies.

# install a local "key" for running the gmes Gene Mark software in your local home folder
# get the key
cp /data/programs/scripts/gm_key_64 gm_key
# put it in your home folder using this script
cp gm_key ~/.gm_key

###########
# you should be able to copy and paste that below, from 'your_working_dir=$(pwd)' down to 'braker.pl ...'
# and run braker
###########

# first this makes an augustus config file in your local folder that augustus needs to be able to write to
your_working_dir=$(pwd)
cp -r /data/programs/Augustus_v3.3.3/config/ $your_working_dir/augustus_config
export AUGUSTUS_CONFIG_PATH=$your_working_dir/augustus_config


# now set paths to the other tools
export PATH=/mnt/griffin/chrwhe/software/BRAKER2_v2.1.5/scripts/:$PATH
export AUGUSTUS_BIN_PATH=/data/programs/Augustus_v3.3.3/bin
export AUGUSTUS_SCRIPTS_PATH=/data/programs/Augustus_v3.3.3/scripts
export DIAMOND_PATH=/data/programs/diamond_v0.9.24/
export GENEMARK_PATH=/data/programs/gmes_linux_64.4.61_lic/
export BAMTOOLS_PATH=/data/programs/bamtools-2.5.1/bin/
export PROTHINT_PATH=/data/programs/ProtHint/bin/
export ALIGNMENT_TOOL_PATH=/data/programs/gth-1.7.0-Linux_x86_64-64bit/bin
export SAMTOOLS_PATH=/data/programs/samtools-1.10/
export MAKEHUB_PATH=/data/programs/MakeHub/

braker.pl --genome=$genome --prot_seq=$proteins --softmasking --cores=30

### examine breaker output
head braker.gtf


# fasta from gff
gff_file=braker/braker.gtf
reference=$PM_REF/faDnaPolishing/masking/PmacMums_polished.cleaned.softmasked.fa
cds_outfile=PmacMums_polished_braker_test.CDS.fa
prot_outfile=PmacMums_polished_braker_test.prot.fa
/data/programs/cufflinks-2.2.1.Linux_x86_64/gffread "$gff_file" -g "$reference" -x "$cds_outfile" -y "$prot_outfile"

# have a look and validate the gtf, do they have nice start, stop and no internal stops?
more *braker_test.prot.fa

# get count of genes
grep -c '>' *braker_test.prot.fa
# 18655

# for only one isoform per gene
grep '>' *braker_test.prot.fa | grep '.t1' | wc -l
# 16545

mv braker/braker.gtf PmacMums_polished_braker.gtf


#### Pmac08_PseudochromosomalAlignment.sh ####

########################################################
#### Create pseudochromosomal alignment with RagTag ####
########################################################
# https://github.com/malonge/RagTag/wiki
cd $PM_REF/pseudochromosomal/RagTag

# note that you should use soft links into the folder you are working, as it wants to make an index file
ln -s /mnt/griffin/racste/P_macdunnoughii/Pmac_genome_versions/faDnaPolishing/Pieris_napi_fullAsm.cleaned.fasta .
ln -s /mnt/griffin/Pierinae_genomes/Pieris_napi_genome_v1.1/genome/Pieris_napi_fullAsm_chomoOnly.fasta Pieris_napi_fullAsm_chromoOnly.fasta
ln -s /mnt/griffin/racste/P_macdunnoughii/Pmac_genome_versions/Pmac000.1_unpolished.fasta .
ln -s /mnt/griffin/racste/P_macdunnoughii/Pmac_genome_versions/Pmac000.1_polished.fasta .
ln -s /mnt/griffin/racste/P_macdunnoughii/Pmac_genome_versions/PmacMums_polished.fasta .

cd $PM_REF/pseudochromosomal/RagTag
# provide aligner. Uses minimap or nucmer
export PATH=$PATH:/data/programs/mummer-4.0.0beta2/
# define reference
# reference=Pieris_napi_fullAsm.cleaned
reference=Pieris_napi_fullAsm_chromoOnly
for i in `ls -1 Pmac*fasta | sed 's/.fasta//'`
do
  #defines the query fasta(s)
  query=$i;
  #creates a unique prefix
  prefix=${i}_against_${reference}_i.80;
  #runs the ragtag script with the reference.fasta and the query.fasta and the outfile named with the prefix
  python3 /data/programs/RagTag/ragtag_scaffold.py $reference.fasta $i.fasta -o $prefix.out -t 10 --aligner nucmer -i 0.8;
  # move into the output folder
  cd $prefix.out;
  # convert the delta file into a coords table that can be used to make a circos plot
  #$TOOLS/mummer-4.0.0beta2/show-coords -r -c -l query_against_ref.delta > $prefix.coords;
  #cat $prefix.coords | sed 1,5d | tr -s ' ' | awk 'BEGIN {FS=" "; OFS=","} {;print $1,$2,$4,$5,$7,$8,$10,$12,$13,$18,$19}' > $prefix.filt.coords;
  # rename the generic ragtag output with the prefix
  for k in `ls -1 ragtag*`
  do
    mv $k $prefix.$k;
  done
  for l in `ls -1 query_against_ref* | sed 's/query_against_ref.//'`
  do
    mv query_against_ref.$l $prefix.$l;
  done
  cd ..
done


############################################
#### update annotations with ragtag agp ####
############################################
# we ended up scaffolding the assemblies using RagTag, so now we have to update the Pmac_annotations
# python3 /data/programs/RagTag/ragtag.py updategff -h

python3 /data/programs/RagTag/ragtag.py updategff PmacMums_polished_braker.gtf PmacMums_polished_against_Pieris_napi_fullAsm_chromoOnly_i.80.ragtag.scaffolds.agp > PmacMums_polished_braker_ragtagScaffolds.gtf
python3 /data/programs/RagTag/ragtag.py updategff Pmac000.1_polished_braker.gtf Pmac000.1_polished_against_Pieris_napi_fullAsm_chromoOnly_i.80.ragtag.scaffolds.agp > Pmac000.1_polished_braker_ragtagScaffolds.gtf

# create protein fasta files
annotation=PmacMums_polished_braker_ragtagScaffolds
genome=/mnt/griffin/racste/P_macdunnoughii/Pmac_genome_versions/pseudochromosomal/RagTag/PmacMums_polished_against_Pieris_napi_fullAsm_chromoOnly_i.80.out/PmacMums_polished_against_Pieris_napi_fullAsm_chromoOnly_i.80.ragtag.scaffolds.fasta
/data/programs/cufflinks-2.2.1.Linux_x86_64/gffread $PM_ANNOT/RagTag_updateGFF/${annotation}.gtf -g $genome -J -w ${annotation}_goodTranscripts.fa -y ${annotation}_goodTranscripts_AA.faa
grep -c '>' *.faa
# previously 18655, now 18603

annotation=Pmac000.1_polished_braker_ragtagScaffolds
genome=/mnt/griffin/racste/P_macdunnoughii/Pmac_genome_versions/pseudochromosomal/RagTag/Pmac000.1_polished_against_Pieris_napi_fullAsm_chromoOnly_i.80.out/Pmac000.1_polished_against_Pieris_napi_fullAsm_chromoOnly_i.80.ragtag.scaffolds.fasta
/data/programs/cufflinks-2.2.1.Linux_x86_64/gffread $PM_ANNOT/RagTag_updateGFF/${annotation}.gtf -g $genome -J -w ${annotation}_goodTranscripts.fa -y ${annotation}_goodTranscripts_AA.faa
# previously 19686, now 18347


######################################
#### EggNOG functional annotation ####
#####################################
# eggNOG annotation
mkdir -p $PM_ANNOT/EggNOG
cd $PM_ANNOT/EggNOG

# first need to get the fasta file into a format that is only 2 lines per sequence
# rather than the format above where the sequences are hard wrapped at 70 characters

python /data/programs/scripts/multiline_to_two_line.py /mnt/griffin/racste/P_macdunnoughii/Pmac_annotations/RagTag_updateGFF/PmacMums_polished_braker_ragtagScaffolds_goodTranscripts_AA.faa > PmacMums_polished_braker_ragtagScaffolds_goodTranscripts_AA_2line.faa

# now count the number of sequences in each file
grep -c '>' *faa


# so now submit this sequence to
http://eggnog-mapper.embl.de/
# on a local computer
# and run on the default settings
# the commands that were run
emapper.py --cpu 6 -i /data/shared/emapper_jobs/user_data/MM_0ga8708_/query_seqs.fa --output query_seqs.fa --output_dir /data/shared/emapper_jobs/user_data/MM_0ga8708_ -m diamond -d none --tax_scope auto --go_evidence non-electronic --target_orthologs all --seed_ortholog_evalue 0.001 --seed_ortholog_score 60 --query-cover 20 --subject-cover 0 --override --temp_dir /data/shared/emapper_jobs/user_data/MM_0ga8708_
# be sure to go into the email from eggnog and click on the link "Click to manage your job"
# then at the website, you have to submit the job!!!!
# you only know things are running if you go back to the homepage and in the queue of jobs you see your ID.
# download the queyr_seqs.fa and query_seqs.fa.emapper.annotations files

# once you get this back, it will be a large table.
# columns for eggnog v2 (which are different from v1) are:
# 1. query_name
# 2. seed eggNOG ortholog
# 3. seed ortholog evalue
# 4. seed ortholog score
# 5. Predicted taxonomic group
# 6. Predicted protein name
# 7. Gene Ontology terms
# 8. EC number
# 9. KEGG_ko
# 10. KEGG_Pathway
# 11. KEGG_Module
# 12. KEGG_Reaction
# 13. KEGG_rclass
# 14. BRITE
# 15. KEGG_TC
# 16. CAZy
# 17. BiGG Reaction
# 18. tax_scope: eggNOG taxonomic level used for annotation
# 19. eggNOG OGs
# 20. bestOG (deprecated, use smallest from eggnog OGs)
# 21. COG Functional Category
# 22. eggNOG free text description

#query_name	seed_eggNOG_ortholog	seed_ortholog_evalue	seed_ortholog_score	best_tax_level	Preferred_name	GOs	EC	KEGG_ko	KEGG_Pathway	KEGG_Module	KEGG_Reaction	KEGG_rclass	BRITE	KEGG_TC	CAZy	BiGG_Reaction

# all lines of annotation with "#" as they are metadata, delete
sed '/^#/d' PmacMums_polished_braker_ragtagScaffolds_EggNOG.emapper.annotations > PmacMums_polished_braker_ragtagScaffolds_EggNOG.emapper.annotations.tsv

cut -f4 PmacMums_polished_braker_ragtagScaffolds_EggNOG.emapper.annotations.tsv | csvstat
# Smallest value:        60.1
# Largest value:         20,599.7
# Sum:                   9,823,956.9
# Mean:                  600.34
# Median:                424.1
# StDev:                 709.296

# filter out any seed ortholog scores below 100
awk -F"\t" '{if ($4 > 100) print $0}' PmacMums_polished_braker_ragtagScaffolds_EggNOG.emapper.annotations.tsv > PmacMums_polished_braker_ragtagScaffolds_EggNOG.emapper.annotations.filter.tsv
wc -l *tsv
# 15392 PmacMums_polished_braker_ragtagScaffolds_EggNOG.emapper.annotations.filter.tsv
# 16365 PmacMums_polished_braker_ragtagScaffolds_EggNOG.emapper.annotations.tsv
# still lots of gene annotations

# extracting results out to different tables, as indicated by their resulting file name output
annotation_file=PmacMums_polished_braker_ragtagScaffolds_EggNOG.emapper.annotations.filter.tsv
prefix=PmacMums_polished_braker_ragtagScaffolds
awk 'BEGIN {FS="\t";OFS=""} {split($1,a,";");print a[1],"\t",$7}' $annotation_file > $prefix.GO.eggNOG.tsv
awk 'BEGIN {FS="\t";OFS=""} {split($1,a,";");print a[1],"\t",$9}' $annotation_file > $prefix.KEGG.eggNOG.tsv
awk 'BEGIN {FS="\t";OFS=""} {split($1,a,";");print a[1],"\t",$6}' $annotation_file > $prefix.gene_name.eggNOG.tsv
awk 'BEGIN {FS="\t";OFS=""} {split($1,a,";");print a[1],"\t",$6,"\t",$22}' $annotation_file > $prefix.gene_name.gene_function.eggNOG.tsv


#################################################
#### Update naming conventions for all files ####
#################################################
# Rename chromosomes in each of the three main chromosomes
cat Pmac000.1_unpolished.fasta | sed 's/>/>Pmacd_v0.08_/g' > Pmacd_v0.08.fasta
cat Pmac000.1_polished.fasta | sed 's/>/>Pmacd_v0.09_/g' > Pmacd_v0.09.fasta
cat PmacMums_polished.fasta | sed 's/>/>Pmacd_v0.10_/g' > Pmacd_v0.10.fasta

cat PmacMums_polished_against_Pieris_napi_fullAsm_chromoOnly_i.80.ragtag.scaffolds.agp | sed 's/Chromosome/Pmacd_v0.10_Chromosome/g' > Pmacd_v0.10_RagTagscaffolds.agp

cat PmacMums_polished_braker.gtf | sed 's/Sc/Pmacd_v0.10_Sc/g'| sed 's/xfPmacd_v0.10_Sc/Pmacd_v0.10_xfSc/g'|sed 's/xpPmacd_v0.10_Sc/Pmacd_v0.10_xpSc/g'| sed 's/file_1_file_1/Augustus/g' | sed 's/file_1_file_2/GeneMark/g' > Pmacd_v0.10_braker.gtf
